# Supplementary material for: Effect of phosphorus stress on Microcystis aeruginosa growth and phosphorus uptake
Source: PLoS One. 2017 Mar 22;12(3):e0174349. doi: 10.1371/journal.pone.0174349 (PMC5362216; doi:10.1371/journal.pone.0174349)
Supplement: S1 Dataset — (XLSX) [file pone.0174349.s001.xlsx]

## Sheet: RawData_rjs
P_conc_d0ugL	P_conc_d3ugL	P_conc_d6ugL	Cell_quota_fg/cell_d3	Cell_quota_fg/cell_d6	u_03	u_36	u_06	pgP_upd_03	pgP_upd_36	pgP_upd_06		Column name descriptions
0	4.5	6.73	904.12	333.217	-0.0657214	0.28594	0.110109	-0.0549132	-0.0471817	-0.0510784
0	2.29	3.86	1197.28	245.244	-0.0580228	0.169924	0.0559505	-0.0276534	-0.0362086	-0.0314316		P_conc_d0ugL	Phosphorus concentration at day 0 i.e. "treatment" (microgram/L)
0	5.13	6.41	960.275	417.168	-0.0752007	0.329216	0.127008	-0.0634025	-0.0357553	-0.0491563		P_conc_d3ugL	Phosphorus concentration at day 3 (microgram/L)
0	4.82	3.55	740.025	343.305	-0.00991689	0.271198	0.130641	-0.0543522	-0.00451072	-0.0289133		P_conc_d6ugL	Phosphorus concentration at day 6 (microgram/L)
0.5	4.5	8.67	654.403	304.08	0.0578107	0.143594	0.100703	-0.0406	-0.0630722	-0.0512221		Cell_quota_fg/cell_d3	Phosphorus quota at day 3 (femtogram/cell)
0.5	5.13	2.29	659.852	268.862	0.0226905	0.186158	0.104424	-0.0496942	0.0141735	-0.0190306		Cell_quota_fg/cell_d6	Phosphorus quota at day 6 (femtogram/cell)
0.5	4.82	5.13	740.429	312.218	0.0599543	0.208439	0.134196	-0.0436949	-0.0181386	-0.0308153		u_03	Growth rate from day 0 to day 3 (/day)
0.5	8.34	3.23	659.763	227.04	0.0446511	0.208445	0.126548	-0.0812854	0.0246606	-0.0284522		u_36	Growth rate from day 3 to day 6 (/day)
1	4.18	3.86	672.629	175.184	0.0274356	0.229323	0.128379	-0.0338801	-0.00835177	-0.0210423		u_06	Growth rate from day 0 to day 6 (/day)
1	6.09	4.5	854.418	414.873	0.0424064	0.155757	0.0990818	-0.0529629	-0.002221	-0.0289671		pgP_upd_03	Phosphorus uptake rate from day 0 to day 3 (pg/cell.day)
1	5.45	6.09	881.657	379.286	-0.0519895	0.263977	0.105994	-0.0532925	-0.0273748	-0.040589		pgP_upd_36	Phosphorus uptake rate from day 3 to day 6 (pg/cell.day)
1	2.92	5.77	880.575	172.18	0.0154439	0.341956	0.1787	-0.0208392	-0.030336	-0.0261341		pgP_upd_06	Phosphorus uptake rate from day 0 to day 6 (pg/cell.day)
2	5.24	4.82	668.838	231.609	-0.011237	0.303389	0.146076	-0.0366067	-0.00724507	-0.0211378
2	3.86	4.82	514.712	250.103	0.0367277	0.279131	0.157929	-0.0195293	-0.014902	-0.0170693
2	5.77	3.86	397.039	490.108	0.13689	0.175133	0.156011	-0.0334065	0.00497516	-0.0137319
2	6.09	2.6	451.058	248.318	0.08762	0.211823	0.149721	-0.0395058	0.0187363	-0.00951986
4	6.09	4.5	448.237	293.47	0.128298	0.185264	0.156781	-0.0188075	0.00728081	-0.00537683
4	3.55	4.82	697.197	202.424	0.0262556	0.252528	0.139392	0.00480318	-0.0112199	-0.00343546
4	3.86	5.45	611.851	301.859	0.0534817	0.190276	0.121879	0.00143103	-0.0162016	-0.00726112
4	4.18	7.05	462.56	271.204	0.141104	0.147756	0.14443	-0.0015829	-0.0256732	-0.0136559
8	5.45	4.82	778.5	237.699	0.126553	0.167233	0.146893	0.0230185	0.0134293	0.0181685
8	4.18	4.82	740.98	485.187	0.0214937	0.207748	0.114621	0.0410765	0.007798	0.0247671
8	3.86	4.82	390.17	356.464	0.174545	0.118425	0.146485	0.0342243	0.00408111	0.0192244
8	5.13	7.05	422.633	336.463	0.17681	0.18059	0.1787	0.0236244	-0.00677256	0.00761505
16	5.77	8.02	419.326	451.952	0.240331	0.117069	0.1787	0.0743776	0.00913713	0.0408273
16	3.86	7.38	467.64	361.685	0.213132	0.180598	0.196865	0.0931767	0.00483606	0.0457919
16	4.18	5.13	507.515	297.954	0.207689	0.131014	0.169352	0.0916927	0.0235478	0.0567908
16	7.05	4.18	440.253	315.242	0.200058	0.207859	0.203958	0.0704671	0.0392953	0.0534469
32	13.26	4.18	692.824	398.071	0.136041	0.263674	0.199857	0.166312	0.110898	0.13551
32	9.32	9.32	456.165	310.11	0.202853	0.237044	0.219949	0.177603	0.0486348	0.105247
32	10.95	4.5	693.904	431.821	0.188637	0.197149	0.192893	0.16942	0.0955765	0.129707
32	9.97	4.82	708.336	545.92	0.124799	0.219555	0.172177	0.199484	0.103119	0.148375
64	24.48	31.19	437.624	362.961	0.207003	0.130988	0.168995	0.306984	0.0527333	0.176813
64	21.36	19.99	556.488	562.852	0.23846	0.158873	0.198667	0.311188	0.104345	0.201017
64	19.99	16.94	510.875	558.377	0.217822	0.169199	0.19351	0.33468	0.123329	0.222189
64	30.12	16.26	696.168	688.915	0.190808	0.194978	0.192893	0.27155	0.17748	0.221002
128	47.85	45.57	619.353	454.417	0.209741	0.225391	0.217566	0.619269	0.186335	0.378091
128	48.23	45.57	354.718	564.293	0.229588	0.197446	0.213517	0.592617	0.18696	0.370091
128	50.53	47.85	514.987	651.786	0.21515	0.123554	0.169352	0.592242	0.218153	0.401162
128	47.08	41.81	693.914	778.674	0.24281	0.156905	0.199857	0.585392	0.213105	0.387044
256	116.47	109.55	559.531	472.108	0.27006	0.137857	0.203958	0.954547	0.337481	0.627152
256	117.41	113.23	702.766	661.021	0.249532	0.109883	0.179707	0.989002	0.356433	0.664276
256	112.3	112.3	866.818	924.54	0.234054	0.16328	0.198667	1.05806	0.323712	0.666227
256	116.47	110.47	739.547	808.899	0.260832	0.126189	0.19351	0.972934	0.348445	0.646197
